# Supplementary material for: Human Bone Marrow Mesenchymal Stem Cells Promote the M2 Phenotype in Macrophages Derived from STEMI Patients
Source: Int J Mol Sci. 2023 Nov 13;24(22):16257. doi: 10.3390/ijms242216257 (PMC10671615; doi:10.3390/ijms242216257)
Supplement: Supplementary file 1 [file ijms-24-16257-s001.zip]

Archive with 1 entries (1 files):
- ijms-2687469-supplementary.pdf
